# Supplementary material for: Modulation of the Endomembrane System by the Anticancer Natural Product Superstolide/ZJ-101
Source: Int J Mol Sci. 2023 May 31;24(11):9575. doi: 10.3390/ijms24119575 (PMC10253484; doi:10.3390/ijms24119575)
Supplement: Supplementary file 1 [file ijms-24-09575-s001.zip]

Archive with 1 entries (1 files):
- ijms-2414433-supplementary.pdf
